# Supplementary material for: Altered Faecal Microbiota Composition and Structure of Ghanaian Children with Acute Gastroenteritis
Source: Int J Mol Sci. 2023 Feb 10;24(4):3607. doi: 10.3390/ijms24043607 (PMC9962333; doi:10.3390/ijms24043607)
Supplement: Supplementary file 1 [file ijms-24-03607-s001.zip]

Archive with 1 entries (1 files):
- ijms-2133950-supplementary.pdf
